# Supplementary material for: People interact closer when a face mask is worn but risk compensation is at best partial
Source: Eur J Public Health. 2023 Sep 17;33(6):1177–82. doi: 10.1093/eurpub/ckad161 (PMC10710335; doi:10.1093/eurpub/ckad161)
Supplement: ckad161_Supplementary_Data [file ckad161_supplementary_data.zip]

Archive with 3 entries (2 files):
- ckad161_Supplementary_Data/
- ckad161_Supplementary_Data/ejph-2023-04-om-0192-File005.zip
- ckad161_Supplementary_Data/ejph-2023-04-om-0192-File006.pdf
